# Supplementary material for: The effects of environmental prenatal program on environmental health perception and behavior using internet-based intervention in South Korea: A non-randomized controlled study
Source: PLoS One. 2022 Nov 15;17(11):e0277501. doi: 10.1371/journal.pone.0277501 (PMC9665389; doi:10.1371/journal.pone.0277501)
Supplement: S1 Dataset — (XLSX) [file pone.0277501.s002.xlsx]

## Sheet: final data
Group	Age	Job	Employment	GW	Child	Disease	Disease name	pre-sen	pre-sus	pre-repon	pre-effica	pre-benefit	pre-barri	pre-perso	pre-comm	pre-t.percep	pre-t.behv	post-sen	post-sus	post-repon	post-effica	post-benefit	post-barri	post-perso	post-comm	post-t.percep	post-t.behv	feasibil	accesibil	satisfac
1	25	none	1	24	0	0		42	46	40	48	29	34	69	68	239	137	38	42	38	46	32	28	64	63	224	127	10	10	10
1	39	lec	2	16	0	1	thyriodism	43	44	43	55	32	26	64	62	243	126	39	44	41	43	30	27	59	69	224	128	7	9	9
1	40	seller	2	15	0	0		40	33	35	41	21	40	51	48	210	99	41	37	27	33	25	38	50	48	201	98	2	4	4
1	27	none	1	17	0	0		42	40	50	44	32	30	63	66	238	129	42	40	43	50	32	29	64	63	236	127	10	8	10
1	28	none	1	28	0	0		43	40	41	47	40	30	63	69	241	132	45	50	50	52	32	33	58	62	262	120	7	9	10
1	40	none	1	14	0	0		38	50	40	45	27	29	62	57	229	119	36	46	48	49	24	40	59	69	243	128	5	10	10
1	33	none	1	20	0	0		36	45	46	39	33	20	69	61	219	130	43	50	41	51	32	37	76	64	254	140	10	10	10
1	35	none	1	14	0	0		40	41	40	52	31	24	60	61	228	121	44	43	45	62	37	37	65	58	268	123	9	9	9
1	35	none	1	28	3	0		10	40	50	36	33	38	83	71	207	154	41	50	48	66	40	37	71	70	282	141	7	8	7
1	34	none	1	11	2	0		34	34	37	43	30	27	64	57	205	121	36	39	38	40	27	30	64	56	210	120	5	5	6
1	25	none	1	21	1	0		39	33	37	39	20	30	55	41	198	96	36	36	35	38	27	28	61	58	200	119	8	8	7
1	33	lec	2	28	0	0		42	41	41	43	24	33	44	48	224	92	37	40	36	45	29	27	66	64	214	130	8	7	7
1	32	assit	2	31	0	0		36	42	38	43	27	38	58	54	224	112	37	47	35	44	26	33	53	53	222	106	5	5	7
1	32	none	1	29	0	0		37	42	40	48	31	31	64	58	229	122	39	43	41	42	30	32	51	49	227	100	8	8	8
1	35	none	1	42	2	0		40	42	39	57	30	37	69	60	245	129	47	47	46	35	24	39	45	80	238	125	10	10	10
1	38	none	1	27	1	0		38	40	41	37	27	32	55	53	215	108	49	50	40	42	32	32	53	47	245	100	8	8	8
1	30	teacher	2	18	0	0		36	42	36	47	31	27	52	56	219	108	39	48	39	56	33	35	61	59	250	120	4	7	7
1	41	none	1	36	1	0		44	43	49	53	40	37	64	63	266	127	47	46	48	56	40	34	65	62	271	127	10	10	10
1	30	none	1	9	0	0		34	44	40	35	29	39	54	49	221	103	42	50	35	36	21	28	48	37	212	85	10	10	10
1	35	none	1	24	0	0		47	45	41	34	21	26	56	52	214	108	46	49	41	39	28	30	58	52	233	110	8	8	8
1	29	none	1	21	1	0		42	38	42	44	23	36	62	57	225	119	42	40	34	34	27	34	48	54	211	102	10	10	10
1	29	none	1	25	0	0		33	35	36	44	27	27	52	47	202	99	42	39	39	45	28	33	50	56	226	106	9	10	10
1	34	none	1	29	3	1	diabets	49	50	40	52	32	39	55	64	262	119	38	38	39	39	30	26	58	47	210	105	10	10	10
1	32	profe	2	38	0	1	synovitis	27	41	30	40	23	39	46	32	200	78	36	40	39	53	35	26	64	58	229	122	7	9	10
2	30	officer	2	34	0	0		36	50	40	46	32	40	53	67	244	120	41	42	40	50	32	30	64	64	235	128	10	10	10
2	30	teacher	2	16	0	0		43	49	35	43	27	44	62	67	241	129	45	40	41	49	30	42	56	61	247	117	5	9	4
2	35	teacher	2	32	0	0		48	50	50	50	29	33	64	67	260	131	49	41	50	55	30	31	67	65	256	132	10	10	9
2	33	none	1	10	0	0		38	40	44	42	28	32	62	57	224	119	41	50	48	35	30	35	60	53	239	113	5	4	7
2	41	none	1	13	0	0		33	43	42	51	30	30	60	59	229	119	40	41	44	43	30	32	63	59	230	122	8	10	9
2	30	none	1	12	0	0		43	50	46	30	20	30	43	40	219	83	50	50	50	44	31	30	53	48	255	101	10	10	10
2	38	banker	2	36	0	0		42	49	49	49	38	34	70	52	261	122	44	50	48	54	38	42	72	58	276	130	9	10	10
2	41	none	1	21	0	0		41	50	42	41	32	36	45	43	242	88	44	40	40	42	31	39	54	52	236	106	7	7	3
2	34	none	1	19	0	0		46	42	40	51	30	34	63	60	243	123	45	44	47	56	30	21	68	65	243	133	5	7	7
2	41	none	1	31	0	0		44	42	47	37	32	28	61	50	230	111	50	49	50	46	37	28	61	51	260	112	8	8	8
2	33	none	1	29	0	0		32	36	34	49	27	27	59	60	205	119	37	36	36	46	26	30	64	55	211	119	7	3	7
2	34	officer	2	16	0	1	cystitis	36	34	41	50	36	27	68	63	224	131	45	44	44	54	37	27	71	65	251	136	10	10	10
2	32	none	1	25	0	0		45	38	43	40	33	20	63	56	219	119	50	50	50	49	38	34	65	54	271	119	10	10	10
2	38	officer	2	32	0	1	diabets	46	50	47	41	28	28	68	47	240	115	49	50	49	43	35	29	70	52	255	122	10	10	8
2	31	none	1	15	0	0		40	50	42	34	27	30	44	43	223	87	43	50	37	37	27	33	33	39	227	72	10	10	10
2	42	none	1	24	0	0		37	40	38	40	32	30	50	47	217	97	47	40	50	53	40	36	63	50	266	113	10	10	10
2	33	officer	2	20	0	0		44	50	42	46	33	31	57	53	246	110	46	47	49	43	35	29	47	51	249	98	10	9	6
2	41	researcher	2	31	1	0		42	45	42	37	30	33	55	58	229	113	45	46	46	43	36	32	62	58	248	120	8	8	9
2	35	officer	2	25	1	0		38	46	44	37	40	37	45	51	242	96	49	43	49	47	40	39	58	59	267	117	9	10	8
2	39	seller	2	29	0	0		44	50	46	56	35	34	68	77	265	145	47	50	40	56	29	35	67	75	257	142	7	8	9
2	40	none	1	21	1	0		45	45	43	44	32	28	63	53	237	116	47	50	49	55	32	26	63	59	259	122	8	7	10
2	30	none	1	26	1	0		42	46	44	50	31	28	50	55	241	105	49	50	50	62	34	31	59	66	276	125	10	10	10
2	30	none	1	32	0	0		45	42	45	43	25	30	57	55	230	112	45	50	47	50	28	32	65	49	252	114	10	10	9
2	32	assit	2	15	1	0		41	40	46	54	29	30	67	68	240	135	50	45	48	37	36	32	61	59	248	120	10	10	10
2	39	nutritioner	2	25	0	1	anemia	40	40	40	44	26	34	60	51	224	111	46	50	45	46	31	35	67	58	253	125	6	7	7
